# Supplementary material for: A systematic overexpression screen identifies cytotoxic genes encoded by the Cluster L1 mycobacteriophage LeBron
Source: G3 (Bethesda). 2026 Feb 19;16(5):jkag045. doi: 10.1093/g3journal/jkag045 (PMC13148394; doi:10.1093/g3journal/jkag045)
Supplement: jkag045_Supplementary_Data [file jkag045_supplementary_data.zip]

Archive with 2 entries (2 files):
- Supplementary_Figure_1_G3-2025-406480.pdf
- Supplementary_Table_1_G3-2025-406480.pdf
